# Supplementary material for: A Review of Oxylipins in Alzheimer’s Disease and Related Dementias (ADRD): Potential Therapeutic Targets for the Modulation of Vascular Tone and Inflammation
Source: Metabolites. 2022 Sep 1;12(9):826. doi: 10.3390/metabo12090826 (PMC9501361; doi:10.3390/metabo12090826)
Supplement: Supplementary file 1 [file metabolites-12-00826-s001.zip]

Archive with 1 entries (1 files):
- metabolites-1817989-supplementary.pdf
